# Supplementary material for: AlacatDesigner—Computational Design of Peptide Concatamers for Protein Quantitation
Source: J Proteome Res. 2023 Jan 23;22(2):594–604. doi: 10.1021/acs.jproteome.2c00608 (PMC9903321; doi:10.1021/acs.jproteome.2c00608)
Supplement: Supplementary file 1 — pr2c00608_si_001.xlsx [file pr2c00608_si_001.xlsx]

## Sheet: S1 Weights
Supporting Information Table S1
This is a list of all the metrics and their default weights in AlacatDesigner's ranking scheme. More information on each one is contain on the AlacatDesigner web site
Note that the weight is meaningless if there is no assessment (the feature/value is presented for information only).
∅ = For information only (not assessed during ranking)
Metric name	Weight	Assessment	Comments
AA composition	10000	∅	Reported for info only
Average mass	10000	∅	Reported for info only
C count	100	Xᵢ = 0	Cysteines may be considered confounding for quantitation if reduction/acylation is not 100% efficient
C flank	10000	∅	The C-terminally flanking sequence
Consequence score	10000	Xᵢ = 4	4 is the number of predictors, this is saying all 4 predictors should be in agreement
DG count	10000	Xᵢ = 0	Presence of disfavoured Asp isomerisation motif
DP count	10000	Xᵢ = 0	Presence of disfavoured Asp-Pro fragmentation motif
DeepMsPeptide	100	Xᵢ ≥ 0.5	AI-based protoetypic predictor, a favourable score of > 0.5 is required
Digestable C	10000	Xᵢ = 0	Flanking C-terminal 6-mer peptide contains nearby cleavable bond (ideally, not, and this returns 0, a favourable result)
Digestable N	10000	Xᵢ = 0	Flanking N-terminal 6-mer peptide contains nearby cleavable bond (ideally, not, and this returns 0, a favourable result)
DoesItFly score	100	Xᵢ ≤ 0.143492575	This is the median value during the training, so the assessment is asking if the value is better than the training average. 0 is the optimal score (highly quantotypic).
EliminationChain	100000000	∅	Sequence based rules, to highlight peptides with H, M, NG, NV, n-term Q which are potentially problematic from oxidation or loss of a group. These are flagged up but not assessed
End position	10000	∅	Reported for info only
Exists in Pride	100	Xᵢ = True	The peptide sequence is report in one of the PRIDE clusters, a set of frequently observed peptides
From OpenMs?	10000	Xᵢ = 1	Is the peptide produced as part of the OpenMS simulated digest?
H count	10000	Xᵢ = 0	Presence of disfavoured His amino acid in peptide (ideally, not, zero is returned as a favourable output)
Isoelec	10000	∅	Reported for info only
Isoelectric point	10000	∅	Reported for info only
K in linker	10000	Xᵢ = ''	The output is "", "C", "N" or "CN", depending on which peptide end K is found near. Ideally K is not found adjacent to either end ("").
KP count	100	Xᵢ = 0	Rare tryptic cleavage has been reported for Lys-Pro, so disfavoured
Length	1000000	6 ≤ Xᵢ ≤ 30	Short and very long peptides are disfavoured
Linker missing	10000	Xᵢ = ''	For C or N terminal peptides, a non-blank value is returned (unfavourable) - there is no simple way to defeine an endogenous linker for a Qbrick/QconCAT
M count	1000000	Xᵢ = 0	Methionines may be considered confounding for quantitation if oxidation splits the signal
Molecular formula	10000	∅	Reported for info only
Molecular weight	10000	∅	Reported for info only
Monoisotopic mass	10000	300 ≤ Xᵢ ≤ 3000	Favours peptides within a 'standard' mass range - user-definable
N flank	10000	∅	Reported for info only
N genome locations	100	Xᵢ = 1	PeptideAtlas metric - reporting on redundancy in the genome, ideally it is unique and equal to 1 (all other values disfavoured)
N observations	10000	Xᵢ ≠ 0	PeptideAtlas metric - reporting on the number of experimental observations the peptide was detected
N protein_samples	100	Xᵢ ≠ 0	PeptideAtlas metric - reporting on the nuber of protein samples in which the peptide was detected
NG count	1000000	Xᵢ = 0	Absence of deamidation motif -
Protein accession	10000	∅	Reported for info only
Protein organism	10000	∅	Reported for info only
Protein title	10000	∅	Reported for info only
Proteotypic score	10000	Xᵢ ≥ 0.5	PeptideAtlas metric - the protoetypic score should be in excess of 0.5
Q start	1000000	Xᵢ = False	Absence of glutamine at N-terminus
R in linker	10000	Xᵢ = ''	Absence of arginine in the endogenous linker - could lead to missed cleave artifacts - same output as "K in linker" see above
RP count	100	Xᵢ = 0	Rare tryptic cleavage has been reported for Arg-Pro, so disfavoured
Rank: Consequence score	10000	rank(Xᵢ) / |X| ≤ 0.5	i.e. above the 50th percentile, then if true, gets assigned score
Rank: DeepMsPeptide	100	rank(Xᵢ) / |X| ≤ 0.5	i.e. above the 50th percentile, then if true, gets assigned score
Rank: DoesItFly score	100	rank(Xᵢ) / |X| ≤ 0.5	i.e. above the 50th percentile, then if true, gets assigned score
Rank: EliminationChain	100000000	rank(Xᵢ) / |X| ≤ 0	Peptides are ranked, and the algorithm always selects from the group of top ranked peptides which break the fewest rules. So topt ranked it gets this score
Rank: H count	10000	rank(Xᵢ) / |X| ≤ 0	Low Histidine numbers preferred - algoritm attempts to select only from group with equal fewest His
Rank: Proteotypic score	10000	rank(Xᵢ) / |X| ≤ 0.5	i.e. above the 50th percentile, then if true, gets assigned score
Rel hydrophobicity	10000	∅	Reported for info only
Repeats in input	10000	Xᵢ = 1	peptide sequences repeated in input. 1 (ie. unique) is the only favourable state
Repeats in protein	10000	Xᵢ = 1	peptide sequences repeated in protein sequence. 1 (ie. unique) is the only favourable state
Start position	10000	∅	Reported for info only
Terminal type	10000	∅	Reported for info only
Yolanda evidence	100	Xᵢ ≥ 1	If present in an internal Manchester database of SWATH-MS results for K562 data. Only available on web version

## Sheet: S2 - Correlations
Supplementary Information S2
This is a heatmap of the correlations between the metrics. Again, if it's text based metric, categorical or non-numerical, it's not included as a correlation is not readily calculated. In this plot
we show Spearman rank correlations between the metrics. Unsurprisingly, discrete metrics like peptide length and mass are entirely correlated (R=1.0) and this applies to other similar comparisons.
Several of the PeptideAtlas scores/ranks are correlated (or anti-correlated) as they are dependent on each other. For example, the proteotypic rank is anti-correlated with the score (ie. rank 1 has a high score, rank 100 has a low score, etc)
Overall, we detected few clear correlations between metrics suggesting a high degree of redundancy in the features considered

## Sheet: S3 - LOO
Supplementary Information S3 - Leave One Out statistics
This is the same as the Log-Odds sheet, but it's for LOO instead of only that metric.
(That is, it's the effect of taking that metric out.)
Removing some metrics looks like it helps (notably removing the flanking metrics), however these are designed to make good Alacats, not necessarily identify proteotypic peptides.
Overall the effect of eliminating a single metric is modest
BASE	0.949785
	LogOdds	Delta	Positive effect?
AA composition	0.907043	-0.0427415	TRUE
Average mass	0.894569	-0.0552157	TRUE
C count	0.8671	-0.0826841	TRUE
C flank	0.945427	-0.00435731	TRUE
Consequence score	0.915446	-0.0343381	TRUE
DG count	0.847854	-0.101931	TRUE
DP count	0.880456	-0.0693284	TRUE
DeepMsPeptide	0.880852	-0.0689323	TRUE
Digestable C	1.04455	0.0947604	FALSE
Digestable N	1.00255	0.0527664	FALSE
DoesItFly score	0.883936	-0.0658484	TRUE
EliminationChain	0.854078	-0.0957071	TRUE
End position	0.941089	-0.00869571	TRUE
Exists in Pride	0.855461	-0.0943235	TRUE
From OpenMs?	0.850117	-0.0996675	TRUE
H count	0.945427	-0.00435731	TRUE
Isoelec	0.858054	-0.0917309	TRUE
Isoelectric point	0.919675	-0.0301098	TRUE
K in linker	0.927201	-0.0225832	TRUE
KP count	0.99683	0.047045	FALSE
Length	0.913756	-0.0360288	TRUE
Linker missing	0.971861	0.022076	FALSE
M count	0.803777	-0.146008	TRUE
Molecular formula	0.945427	-0.00435731	TRUE
Molecular weight	0.89871	-0.0510749	TRUE
Monoisotopic mass	0.848427	-0.101358	TRUE
N flank	0.980829	0.0310446	FALSE
N genome locations	0.822825	-0.12696	TRUE
N observations	0.824941	-0.124844	TRUE
N protein_samples	0.933385	-0.0163995	TRUE
NG count	0.842243	-0.107542	TRUE
Protein accession	0.907043	-0.0427415	TRUE
Protein organism	0.842243	-0.107542	TRUE
Protein title	0.866054	-0.0837309	TRUE
Proteotypic score	0.919793	-0.0299913	TRUE
Q start	0.941089	-0.00869571	TRUE
R in linker	0.83751	-0.112275	TRUE
RP count	0.915446	-0.0343381	TRUE
Rank: Consequence score	0.958557	0.00877199	FALSE
Rank: DeepMsPeptide	0.959499	0.00971485	FALSE
Rank: DoesItFly score	0.990664	0.0408798	FALSE
Rank: EliminationChain	0.81093	-0.138854	TRUE
Rank: H count	0.796258	-0.153527	TRUE
Rank: Proteotypic score	0.614982	-0.334802	TRUE
Rel hydrophobicity	0.874118	-0.0756663	TRUE
Repeats in input	0.887541	-0.0622433	TRUE
Repeats in protein	0.941089	-0.00869571	TRUE
Start position	0.954161	0.00437637	FALSE
Terminal type	0.989879	0.0400945	FALSE
Yolanda evidence	0.904555	-0.0452292	TRUE
​

## Sheet: S4 - Log-Odds
Supplementary Information Table S4
This is a list of the H group log-odds ratios for all the metric currently available in AlacatDesigner
If the value is 0 it's because the metric isn't a number (e.g. it's text, categorical or some complex data structure), or because we failed to acquire the metric.)
Metric	LogOdds
AA composition MAX	0
AA composition MIN	0
Average mass MAX	-0.684414
Average mass MIN	-5.42495
C count MAX	-0.0230779
C count MIN	0.0845574
C flank MAX	0
C flank MIN	0
Consequence score MAX	0.18831
Consequence score MIN	0.0897288
DG count MAX	0.315853
DG count MIN	0.0994856
DP count MAX	0.173365
DP count MIN	0.0945586
DeepMsPeptide MAX	-3.06594
DeepMsPeptide MIN	0.334878
Digestable C MAX	-0.0221739
Digestable C MIN	0.135604
Digestable N MAX	-0.00884962
Digestable N MIN	0.146008
DoesItFly score MAX	-1.18643
DoesItFly score MIN	0.157716
EliminationChain MAX	0.124409
EliminationChain MIN	0.032656
End position MAX	-0.470004
End position MIN	-1.25489
Exists in Pride MAX	0.840783
Exists in Pride MIN	-0.433759
From OpenMs? MAX	0
From OpenMs? MIN	0
H count MAX	0.168279
H count MIN	-0.0634462
Isoelec MAX	-0.367725
Isoelec MIN	-0.0689929
Isoelectric point MAX	0
Isoelectric point MIN	0
K in linker MAX	0
K in linker MIN	0
KP count MAX	-0.326684
KP count MIN	0.123233
Length MAX	-0.745055
Length MIN	-4.74493
Linker missing MAX	0
Linker missing MIN	0
M count MAX	-0.596733
M count MIN	0.148846
Molecular formula MAX	0
Molecular formula MIN	0
Molecular weight MAX	0
Molecular weight MIN	0
Monoisotopic mass MAX	-0.818835
Monoisotopic mass MIN	-4.06903
N flank MAX	0
N flank MIN	0
N genome locations MAX	0
N genome locations MIN	0
N observations MAX	0
N observations MIN	0
N protein_samples MAX	0
N protein_samples MIN	0
NG count MAX	-0.121743
NG count MIN	0.198275
Protein accession MAX	0
Protein accession MIN	0
Protein organism MAX	0.10619
Protein organism MIN	0.065534
Protein title MAX	0
Protein title MIN	0
Proteotypic score MAX	0
Proteotypic score MIN	0
Q start MAX	-0.172924
Q start MIN	0.112741
R in linker MAX	0
R in linker MIN	0
RP count MAX	0.144189
RP count MIN	0.131401
Rank: Consequence score MAX	0
Rank: Consequence score MIN	0
Rank: DeepMsPeptide MAX	0
Rank: DeepMsPeptide MIN	0
Rank: DoesItFly score MAX	0
Rank: DoesItFly score MIN	0
Rank: EliminationChain MAX	0
Rank: EliminationChain MIN	0
Rank: H count MAX	0
Rank: H count MIN	0
Rank: Proteotypic score MAX	0
Rank: Proteotypic score MIN	0
Rel hydrophobicity MAX	0
Rel hydrophobicity MIN	0
Repeats in input MAX	-1.9749
Repeats in input MIN	0.0550598
Repeats in protein MAX	0.102452
Repeats in protein MIN	0.00373832
Start position MAX	-0.583948
Start position MIN	-1.23339
Terminal type MAX	0
Terminal type MIN	0
Yolanda evidence MAX	0.141412
Yolanda evidence MIN	0.119189
